# Supplementary material for: Acute stress reduces population-level metabolic and proteomic variation
Source: BMC Bioinformatics. 2023 Mar 7;24:87. doi: 10.1186/s12859-023-05185-4 (PMC9993721; doi:10.1186/s12859-023-05185-4)
Supplement: Supplementary file 2 — Additional file 2. Table S1. Protein CVs. Table S2. Data set details. Table S3. Metabolomics workbench search. [file 12859_2023_5185_MOESM2_ESM.xlsx]

## Sheet: Table S1 CV of proteins
accession#	protein name	gene name	pyrite CV	sulfide CV	net difference in CV (sulfide CV -pyrite CV)	FC*net difference	notes
D7DT17	Xylose isomerase domain protein TIM barrel OS	Mvol_0618	4.67117	35.6351	30.9639	627.391	stress response
D7DRG6	Aldo/keto reductase OS	Mvol_0066	11.4928	42.3295	30.8367	420.088	oxidative stress
D7DSI6	Antibiotic biosynthesis monooxygenase OS	Mvol_0436	11.9559	33.234	21.2782	212.661	stress
D7DUL8	TrkA-N domain protein OS	Mvol_1171	27.7824	67.3829	39.6005	167.498	stress response
D7DV99	TrkA-N domain protein OS	Mvol_1403	25.4793	41.5062	16.0269	161.647	stress response
D7DSA7	Adenylyl cyclase CyaB OS	Mvol_0357	11.2344	31.7226	20.4882	93.8932	stress, rad/DNA repair
D7DTG2	NurA domain protein OS	Mvol_0763	4.31472	34.0976	29.7829	84.8514	stress response, related to Rad proteins
D7DS14	Phage shock protein C, PspC OS	Mvol_0264	32.921	90.2924	57.3715	75.3345
D7DRT4	Transcriptional regulator, MarR family OS	Mvol_0184	29.2503	49.9582	20.7078	75.2855	stress detoxification/stress response to aromatic compounds
D7DRD5	DNA double-strand break repair Rad50 ATPase OS	rad50	5.68568	38.22	32.5343	74.162	stress DNA repair
D7DU40	Transcriptional regulator, ArsR family OS	Mvol_0993	8.10238	34.8219	26.7195	71.6964	stress Hg resisitance
D7DSG6	Aldo/keto reductase OS	Mvol_0416	17.9204	28.0093	10.0889	58.7074	oxidative stress
D7DR25	MiaB-like tRNA modifying enzyme OS	Mvol_1647	24.119	47.18	23.061	54.8276	stress
D7DTG3	UspA domain protein OS	Mvol_0764	9.64422	25.8901	16.2458	52.5212	Stress, universal stress protein
D7DSA9	DNA repair and recombination protein RadB OS	radB	14.0684	56.8147	42.7463	50.9451	stress DNA repair
D7DS44	Transcriptional regulator, MarR family OS	Mvol_0294	4.47837	19.7343	15.256	42.7671	stress detoxification/stress response to aromatic compounds
D7DT37	Heat shock protein Hsp20 OS	Mvol_0638	15.4842	27.2101	11.7259	38.4857	stress
D7DQE8	DNA primase large subunit PriL OS	priL	12.5519	38.3211	25.7692	37.8755
D7DV46	Cyclase family protein OS	Mvol_1350	25.8544	35.5115	9.65714	30.7174	stress response
D7DRU5	DNA ligase OS	lig	44.3479	23.9017	20.4462	26.9604	stress DNA repair
D7DTN3	Peptidase S14 ClpP OS	Mvol_0834	11.0804	25.2887	14.2083	25.4855	stress, proteasome component
D7DSM8	HTH arsR-type domain-containing protein OS	Mvol_0478	7.66026	18.3564	10.6961	22.9731	stress
accession#	protein name	gene name	pyrite CV	sulfide CV	net difference in CV (sulfide CV -pyrite CV)	FC*net difference	notes
D7DRP3	DEAD/DEAH box helicase domain protein OS	Mvol_0143	121.007	19.3938	101.613	-1225.19	oxidative stress
D7DU87	Protein translocase subunit SecY OS	secY	71.2432	32.8331	38.4101	-174.885
D7DQG6	DNA primase small subunit PriS OS	priS	25.9411	32.1884	6.24727	-109.189
D7DQM3	DEAD/DEAH box helicase domain protein OS	Mvol_1495	6.55751	17.5615	11.004	-83.0741	oxidative stress
D7DSR8	DEAD/DEAH box helicase domain protein OS	Mvol_0518	19.8923	39.1064	19.2141	-75.4145	oxidative stress
D7DTG7	Putative transcriptional regulator, ArsR family OS	Mvol_0768	10.5575	36.1469	25.5894	-57.0009	stress response
D7DQL5	Type 2 DNA topoisomerase 6 subunit A OS	top6A	18.436	25.997	7.56097	-42.7174
D7DTC9	Proteasome subunit beta OS	psmB	25.1145	40.7747	15.6602	-41.8935	stress UPR
D7DRZ5	ATP-grasp domain-containing protein OS	Mvol_0245	5.06417	42.9413	37.8771	-39.5043	oxidative stress
D7DUT3	N-glycosylase/DNA lyase OS	Mvol_1236	8.77938	28.0114	19.232	-31.0926	stress, DNA repair
D7DTP9	DNA repair protein OS	Mvol_0850	17.8185	37.8868	20.0683	-26.7702	stress DNA repair
D7DTF9	ATP-grasp domain-containing protein OS	Mvol_0760	8.99074	14.3148	5.32408	-24.6885	oxidative stress
D7DUM6	Thermosome OS	Mvol_1179	9.48001	1.20631	8.27371	-24.5467	stress protein heat shock response
D7DV56	Proteasome-activating nucleotidase OS	pan	14.1344	6.50459	7.6298	-23.4093	stress UPR

## Sheet: Table S2 data citations
species	stress/perturbation	sample size	number of metabolite features	RVA smaller in stress group	p value	type of data set	analysis	reference
S. scrofa	hemorrhagic shock	8	1311	yes	2.2e-16	metabolomics	LC-MS	17
E. coli	NCAA (HPG)	5	5960	yes	2.2e-16	metabolomics	LC-MS	18
E. coli	NCAA (HPG)	5	5960	yes	0.02197	metabolomics	NMR	18
A. fatua	heat shock (0 hr recovery)	8	7106	yes	2.2e-16	metabolomics	LC-MS	NP
cancer cell line MDA-MB-468	Met replaced by Hcy	4	833	yes	2.2e-16	metabolomics	GC-MS	19
M. musculus	nutrient deprivation	4	2351	yes	2.2e-16	metabolomics	LC-MS	21
N. triangulifer	heat shock	6	652	yes	0.8251	metabolomics	LC-MS	20
H. discus hannai (low temperature acclimitized)	heat stressed	9	1374	yes	3.688e-10	metabolomics	LC-MS	22
H. discus hannai (high temperature acclimitized)	heat stressed	9	1374	yes	0.03332	metabolomics	LC-MS	22
E. coli	anaerobic	4	965	yes	3.55e-15	proteomics	LC-MS	NP
T. aestivum	PEG drought stress	3	1962	yes	2.2e-16	proteomics	LC-MS	24
M. voltea	mineral source	3	1242	yes	<0.001	proteomics	LC-MS	25
C. elegans	heat stress	3	256	no	0.03703	metabolomics	targeted LC-MS	27
H. sapiens (male)	chronic fatigue syndrome	control = 18, CFS = 22	431	no	0.02217	metabolomics	LC-MS	29
H. sapiens (female)	chronic fatigue syndrome	control = 23, CFS = 21	431	no	0.01991	metabolomics	LC-MS	29
D. rerio	heavy metal toxicity	4	33	no	0.17	metabolomics	targeted NMR	28
NP = not publised

## Sheet: S3metabolomics workbench search
Metabolomics workbench studies with this key word
stress	20
chronic	27
acute	9
breakdown of "stress" keyword datasets
number of data sets with unclear sample codes	4
lipidomics studies	2
targeted/limited data included	8
processed data not included (only raw data included)	1
